# Supplementary material for: Synthesis, X-ray Structure, Hirshfeld, DFT Conformational, Cytotoxic, and Anti-Toxoplasma Studies of New Indole-Hydrazone Derivatives
Source: Int J Mol Sci. 2023 Aug 26;24(17):13251. doi: 10.3390/ijms241713251 (PMC10487720; doi:10.3390/ijms241713251)
Supplement: Supplementary file 1 [file ijms-24-13251-s001.zip]

Archive with 1 entries (1 files):
- ijms-2530565-supplementary.pdf
